# Supplementary material for: A new method for the calculation of functional and path integrals
Source: Sci Rep. 2023 Aug 24;13:13852. doi: 10.1038/s41598-023-40750-0 (PMC10449871; doi:10.1038/s41598-023-40750-0)
Supplement: Supplementary file 1 — Supplementary Information. [file 41598_2023_40750_MOESM1_ESM.zip]

Archive with 4 entries (4 files):
- functions.py
- numeric_example.ipynb
- numeric_example.pdf
- WorkedExample_Appendix.pdf
