# Supplementary material for: A new method for the calculation of functional and path integrals
Source: Sci Rep. 2023 Aug 24;13:13852. doi: 10.1038/s41598-023-40750-0 (PMC10449871; doi:10.1038/s41598-023-40750-0)
Supplement: Supplementary file 1 — Supplementary Information. [file 41598_2023_40750_MOESM1_ESM.zip › functions.py]

import numpy as np
from scipy import linalg as la
import matplotlib.pyplot as plt
import matplotlib

def FE_an(Ncn, N, Xi, Nnp, Nel, Nen, Ndf, nodes, IEN, eta, beta, ubar, F, ID, LM, aID, aLM):
    """
    Return the mean shape of the beam, the PMF of xi, the mean force and
    the mean xi.
    
    Parameters:
    -----------
    Ncn - number of closed nodes
    N - number of DOFs
    Nnp - number of nodal points
    Nel - number of elements
    Nen - number of element nodes
    Ndf - number of nodal DOFs
    nodes - location of nodes
    IEN - identity of element node
    eta - spring to bending energy ratio
    beta - thermodynamic beta
    ubar - vector with perscribed displacement (or rotation) at open DOFs
    F - concentrated force vector
    ID - identity matrix
    LM - location matrix
    aID - anti identity matrix
    aLM - anti location matrix

    Results:
    --------
    ymean - the mean shape of the beam (values at N free nodes)
    XI - the PMF for xi
    mean_f - mean force
    mean_xi - mean number of connected springs
    """

    if (ubar.shape != (Ndf,Nnp)):
        print("wrong shape for ubar")
        return -1
    if (F.shape != (N)):
        print("wrong shape for F")
        return -1

    d = np.zeros((Xi+1,N)) # array with the average states for given xi
    argument = np.zeros(Xi+1)
    det = np.zeros(Xi+1)
    K, v, S, v_u, S_u = assembly(Ncn, N, Nel, Nen, Ndf, nodes, IEN, ubar, LM, aLM)
    for xi in range(Xi+1):
        K_conc = np.zeros((N,N))
        q = 0        
        for Ahat in range(Nnp):
            if (q >= xi): break
            p = ID[0,Ahat]
            if (p != -1):
                K_conc[p,p] += eta
                q+=1

        A = beta*(K+K_conc)
        b = -beta*(v+F) # in principle F might not be zero for other ensembles
        c = -beta*((-xi)*eta)
        d[xi] = np.linalg.solve(A, b)
        argument[xi] = (c + np.dot(b, d[xi]))/2
        det[xi] = np.linalg.det(A)

    argument = argument - argument.max() # a computing trick to avoid large exponents
    Gamma = np.exp(argument)/np.sqrt(det)
    mean_d = np.matmul(Gamma, d)/Gamma.sum()

    # output
    sol = np.zeros((Nnp,3))
    for Ahat in range(Nnp):
        for i in range(Ndf):
            p = ID[i,Ahat]
            if (p != -1):
                sol[Ahat,0] = nodes[Ahat,0]
                sol[Ahat,1+i] = mean_d[p]
            else:
                sol[Ahat,0] = nodes[Ahat,0]
                sol[Ahat,1+i] = ubar[i,Ahat]
            
    mean_f = S_u/2 + np.matmul(mean_d, v_u.T)
    mean_xi = np.matmul(Gamma, np.arange(Xi+1))/Gamma.sum()
    
    return sol, Gamma/Gamma.sum(), mean_f, mean_xi

############################
# Finite Elements Analysis
############################
def stiffness(h, kappa):
    """
    calculate the Hermite cubic element stiffness matrix
    input: h - length of element
           kappa - stiffness of element
    output: ke - element stiffness matrix
    """
    ke = np.array([[12, 6*h, -12, 6*h],
                   [6*h, 4*h**2, -6*h, 2*h**2],
                   [-12, -6*h, 12, -6*h],
                   [6*h, 2*h**2, -6*h, 4*h**2]])*kappa/h**3
    
    return ke

def assembly(Ncn, N, Nel, Nen, Ndf, nodes, IEN, ubar, LM, aLM):
    """
    carry out the assembly process to obtain K, v, S, v_u, S_u
    Parameters:
    -----------
    Ncn - number of closed nodes
    N - number of DOFs
    Nel - number of elements
    Nen - number of element nodes
    Ndf - number of nodal DOFs
    nodes - location of nodes
    IEN - identity of element node
    ubar - vector with perscribed displacement (or rotation) at open DOFs
    LM - location matrix
    aLM - anti location matrix
    
    Results:
    --------
    K - the bending stiffness matrix (K_conc is added outside)
    v - vector with BC to multiply the solution d
    S - scalar of BC multiplications
    v_u - derivative of v with respect to ubar
    S_u - derivative of S with respect ot ubar
    """ 
    
    K = np.zeros((N,N))
    v = np.zeros(N); v_u = np.zeros((Ncn,N))
    S = 0; S_u = np.zeros(Ncn)
    
    ############
    # assembly
    ############
    for e in range(Nel):
        ###################
        # localize ubar_e
        ###################
        ubar_e = np.zeros((Ndf,Nen))
        for b in range(Nen):
            for j in range(Ndf):
                Ahat = IEN[b,e]
                ubar_e[j,b] = ubar[j,Ahat]
        
        h = nodes[IEN[1,e],0]-nodes[IEN[0,e],0]
        ke = stiffness(h, 1.0) 
        for a in range(Nen):
            for i in range(Ndf):
                ia_pntr = i + a*Ndf
                p = LM[i,a,e]
                if (p != -1):
                    for b in range(Nen):
                        for j in range(Ndf):
                            jb_pntr = j + b*Ndf
                            q = LM[j,b,e]
                            if (q != -1):
                                K[p,q] += ke[ia_pntr, jb_pntr]
                            else:
                                v[p] += ke[ia_pntr, jb_pntr]*ubar_e[j,b]/2
                                clsd = aLM[j,b,e]
                                v_u[clsd,p] += ke[ia_pntr, jb_pntr]/2
                else:
                    for b in range(Nen):
                        for j in range(Ndf):
                            jb_pntr = j + b*Ndf
                            q = LM[j,b,e]
                            if (q != -1):
                                v[q] += ubar_e[i,a]*ke[ia_pntr, jb_pntr]/2
                                clsd = aLM[i,a,e]
                                v_u[clsd,q] += ke[ia_pntr, jb_pntr]/2
                            else:
                                S += ubar_e[i,a]*ke[ia_pntr, jb_pntr]*ubar_e[j,b]
                                clsd = aLM[j,b,e]
                                S_u[clsd] += ke[ia_pntr, jb_pntr]*ubar_e[i,a]
                                clsd = aLM[i,a,e]
                                S_u[clsd] += ke[ia_pntr, jb_pntr]*ubar_e[j,b]
                                
    return K, v, S, v_u, S_u

#########################
# Plotting Helper Class
#########################

class MyPlot(object):
    def __init__(self, *args, rcParams={}, **kwargs):
        self.args = args
        self.kwargs = kwargs
        self.rcParams = rcParams
    def __enter__(self):
        self.old_rcParam = {}
        for key, value in self.rcParams.items():
            self.old_rcParam[key] = plt.rcParams[key]
            plt.rcParams[key] = value
        self.fig, self.ax = plt.subplots(*self.args, **self.kwargs)
        return self
    def __exit__(self, exc_type, exc_val, exc_tb):
        for key, value in self.rcParams.items():
            plt.rcParams[key] = self.old_rcParam[key]
